# Supplementary material for: Bile is a reliable and valuable source to study cfDNA in biliary tract cancers
Source: Front Oncol. 2022 Aug 26;12:961939. doi: 10.3389/fonc.2022.961939 (PMC9459008; doi:10.3389/fonc.2022.961939)
Supplement: Supplementary file 2 [file Table_2.xlsx]

## Sheet: Sheet1
Patient ID	Gene	Gene.ID	AAChange	Chr.start	Chr.end	Ref	Alt	ExonicFunc	Bile-cfDNA	Bile-sDNA
P1	IL7R	IL7R:NM_002185.5:exon8	c.1163T>A(p.L388Q)	5:35876371	5:35876371	T	A	missense	0.0032	0.0323
P1	ARID2	ARID2:NM_152641.4:exon15	c.2210_2222del(p.G737Vfs*17)	12:46244113	12:46244125	GAGGACCTCCACA	-	frameshift	0.0052	0.0366
P1	TP53	TP53:NM_000546.5:intron5	c.559+1G>T	17:7578370	17:7578370	C	A	splice	0.0039	0.0334
P1	MYCN	MYCN:NM_005378.6:exon2	c.661T>C(p.S221P)	2:16082847	2:16082847	T	C	missense	0.0234	0.0134
P1	TERC	TERC	.	.	.	.	.	CNV	3.4	Wild-type
P1	CDK12	CDK12:NM_016507.4:exon12	c.3143G>A(p.R1048Q)	17:37680974	17:37680974	G	A	missense	0	0.0137
P1	FAT1	FAT1:NM_005245.4:exon17	c.10220C>T(p.T3407M)	4:187527354	4:187527354	G	A	missense	0.0086	0
P1	ATM	ATM:NM_000051.3:exon24	c.3469_3471del(p.L1157del)	11:108151787	11:108151789	GTT	-	inframe_deletion	0.0051	0
P1	MYC	MYC:NM_002467.6:exon2	c.457T>C(p.F153L)	8:128750920	8:128750920	T	C	missense	0.0151	0
P1	FANCM	FANCM:NM_020937.4:exon21	c.5458A>G(p.I1820V)	14:45665492	14:45665492	A	G	missense	0.0069	0
P1	BRCA2	BRCA2:NM_000059.3:exon11	c.5665A>G(p.I1889V)	13:32914157	13:32914157	A	G	missense	0.0054	0
P1	FGFR3	FGFR3:NM_000142.4:exon8	c.984C>A(p.N328K)	4:1805472	4:1805472	C	A	missense	0.0047	0
P2	AXL	AXL:NM_001278599.1:exon13	c.1102C>T(p.R368W)	19:41758852	19:41758852	C	T	missense	0.0179	0.0279
P2	KDR	KDR:NM_002253.3:exon21	c.2881C>T(p.R961W)	4:55961059	4:55961059	G	A	missense	0.01	0.0136
P2	DPYD	DPYD:NM_000110.4:exon3	c.208C>T(p.R70*)	1:98293695	1:98293695	G	A	stop_gained	0.0065	0.0157
P2	PREX2	PREX2:NM_025170.6:exon22	c.2416G>A(p.E806K)	8:69009299	8:69009299	G	A	missense	0.0054	0.00645756
P2	MUTYH	MUTYH:NM_012222.2:exon10	c.871C>T(p.R291C)	1:45797891	1:45797891	G	A	missense	0.005	0.0075
P2	FANCM	FANCM:NM_020937.4:exon22	c.5967T>A(p.N1989K)	14:45668097	14:45668097	T	A	missense	0	0.0115
P2	RARA	RARA:NM_000964.4:exon9	c.1193T>C(p.L398P)	17:38512282	17:38512282	T	C	missense	0	0.0109
P2	DOT1L	DOT1L:NM_032482.3:exon9	c.784del(p.E262Kfs*14)	19:2202774	19:2202774	G	-	frameshift	0	0.0188
P2	GATA6	GATA6:NM_005257.5:exon2	c.917G>A(p.R306H)	18:19752022	18:19752022	G	A	missense	0.005	0
P4	GATA3	GATA3:NM_001002295.2:exon4	c.882G>C(p.M294I)	10:8106059	10:8106059	G	C	missense	0.0289	0.0404
P4	MYCN	MYCN:NM_005378.6:exon2	c.361T>A(p.S121T)	2:16082547	2:16082547	T	A	missense	0.0228	0.0192926
P4	ARID1B	ARID1B:NM_017519.2:exon15	c.3827C>T(p.P1276L)	6:157517302	6:157517302	C	T	missense	0.0204	0.0383
P4	LRP1B	LRP1B:NM_018557.3:exon74	c.11293G>A(p.D3765N)	2:141115650	2:141115650	C	T	missense	0.0124	0.0308
P4	MYBL1	MYBL1:NM_001080416.4:exon16	c.2191G>C(p.E731Q)	8:67477000	8:67477000	C	G	missense	0.0063	0.0125786
P4	FGFR2	FGFR2:NM_000141.4|DLG5:NM_004747.4	FGFR2:exon17~DLG5:exon6	10:123241821	10:79604680	.	.	Fusion	0.0138	0.00165563
P4	FGFR3	FGFR3:NM_000142.4|LETM1:NM_012318.3	FGFR3:exon18~IGR (downstream LETM1)	4:1810209	4:1810742	.	.	Fusion	0.004	0.00731707
P4	SMO	SMO:NM_005631.5:exon9	c.1564C>A(p.L522M)	7:128850301	7:128850301	C	A	missense	0.0144	0
P4	EPHA3	EPHA3:NM_005233.6:exon2	c.137C>G(p.S46C)	3:89176407	3:89176407	C	G	missense	0.0119	0
P4	MLH1	MLH1:NM_000249.3:exon15	c.1690C>T(p.L564F)	3:37083781	3:37083781	C	T	missense	0.0118	0
P4	IRF2	IRF2:NM_002199.4:exon3	c.114G>C(p.W38C)	4:185340696	4:185340696	C	G	missense	0.0085	0
P4	APC	APC:NM_000038.6:exon16	c.3283C>T(p.Q1095*)	5:112174574	5:112174574	C	T	stop_gained	0.0066	0
P4	KMT2A	KMT2A:NM_005933.4:exon25	c.6235G>A(p.V2079I)	11:118371787	11:118371787	G	A	missense	0.0054	0
P4	FLT3	FLT3:NM_004119.3:exon3	c.328A>T(p.S110C)	13:28636044	13:28636044	T	A	missense	0.005	0
P4	FGFR2	FGFR2:NM_000141.4|ZMIZ1:NM_020338.4	FGFR2:exon17~IGR (upstream ZMIZ1)	10:123242972	10:80482768	.	.	Fusion	0.007	0
P4	IL7R	.	.	.	.	.	.	CNV	4.5	Wild-type
P4	RICTOR	.	.	.	.	.	.	CNV	4	Wild-type
P4	TERT	.	.	.	.	.	.	CNV	3.7	Wild-type
P6	BRCA1	BRCA1:NM_007294.4:exon11	c.4072G>C(p.E1358Q)	17:41243476	17:41243476	C	G	missense	0.0245	0.0167
P6	VEGFA	VEGFA:NM_001025366.3:exon1	c.251G>C(p.S84T)	6:43738694	6:43738694	G	C	missense	0.0102	0.0066
P6	AMER1	AMER1:NM_152424.4:exon2	c.709_1353del(p.P237_G451del)	X:63411814	X:63412458	645	-	inframe_deletion	0.002	0.0063
P8	ERBB2	ERBB2:NM_004448.3:exon3	c.241C>A(p.Q81K)	17:37864589	17:37864589	C	A	missense	0.0227	0.0145
P8	ERBB3	ERBB3:NM_001982.3:exon7	c.787C>T(p.L263F)	12:56481859	12:56481859	C	T	missense	0.0114	0.00997009
P8	U2AF1	U2AF1:NM_006758.2:exon2	c.101C>T(p.S34F)	21:44524456	21:44524456	G	A	missense	0.0079	0.0104
P8	PTPN13	PTPN13:NM_006264.3:exon32	c.5326del(p.E1776Kfs*9)	4:87695559	4:87695559	G	-	frameshift	0	0.0128
P8	ARID1A	ARID1A:NM_139135.4:exon20	c.5674_5677dup(p.A1893Efs*41)	1:27106713	1:27106713	-	AATG	frameshift	0.0093	0
P8	MYCN	MYCN:NM_005378.6:exon2	c.619G>A(p.A207T)	2:16082805	2:16082805	G	A	missense	0.0058	0
P9	BRD4	BRD4:NM_058243.2:exon9	c.1663G>C(p.E555Q)	19:15366963	19:15366963	C	G	missense	0	0.0128
P10	LRP1B	LRP1B:NM_018557.3:exon15	c.2464G>A(p.D822N)	2:141762943	2:141762943	C	T	missense	0.0033	0.0048
P10	ATM	ATM:NM_000051.3:exon23	c.3290_3291del(p.F1097Sfs*24)	11:108150223	11:108150224	TC	-	frameshift	0.014	0.002
P10	RPTOR	RPTOR:NM_020761.3:exon27	c.3263C>A(p.T1088K)	17:78921149	17:78921149	C	A	missense	0.002	0.0196
P10	STAG2	STAG2:NM_006603.5:exon28	c.3034C>T(p.R1012*)	X:123217380	X:123217380	C	T	STOP_GAINED	0	0.0297
P10	SPRED1	SPRED1:NM_152594.3:exon6	c.662G>A(p.G221E)	15:38641702	15:38641702	G	A	missense	0.0061	0
P10	KRAS	KRAS:NM_033360.4:exon4	c.436G>A(p.A146T)	12:25378562	12:25378562	C	T	missense	0.0027	0
